# Supplementary material for: Temporal variation in environmental radioactivity and radiation exposure doses in the restricted areas around the Fukushima Daiichi Nuclear Power Plant
Source: Sci Rep. 2023 Dec 18;13:22459. doi: 10.1038/s41598-023-49821-8 (PMC10725873; doi:10.1038/s41598-023-49821-8)
Supplement: Supplementary file 2 — Supplementary Information 2. [file 41598_2023_49821_MOESM2_ESM.xlsx]

## Sheet: Table S1
	Supplementary Table S1. Physical decay
	Release date	Survey date	Days after release	Years after release	Half-life of 134Cs	Half-life of 137Cs	Radioactivity of 134Cs	Radioactivity of 137Cs	Ambient dose of 134Cs	Ambient dose of 137Cs	134+137Cs
	2011-03-14	2021-10-18	3871	10.6055	2.065	30.17	0.250291	7.0538	2.12747	22.2195	24.3469
	2011-03-14	2021-11-21	3905	10.6986	2.065	30.17	0.242586	7.03872	2.06198	22.172	24.234
	2011-03-14	2021-12-19	3933	10.7753	2.065	30.17	0.236419	7.02633	2.00956	22.1329	24.1425
	2011-03-14	2022-05-29	4094	11.2164	2.065	30.17	0.203883	6.95548	1.73301	21.9098	23.6428
	2011-03-14	2022-06-26	4122	11.2932	2.065	30.17	0.1987	6.94323	1.68895	21.8712	23.5601
	2011-03-14	2022-07-24	4150	11.3699	2.065	30.17	0.193649	6.93101	1.64602	21.8327	23.4787
	2011-03-14	2022-08-28	4185	11.4658	2.065	30.17	0.187515	6.91576	1.59388	21.7846	23.3785
	2011-03-14	2022-09-18	4206	11.5233	2.065	30.17	0.183929	6.90662	1.56339	21.7559	23.3192
	2011-03-14	2022-10-16	4234	11.6	2.065	30.17	0.179253	6.89446	1.52365	21.7175	23.2412
	2011-03-14	2022-11-20	4269	11.6959	2.065	30.17	0.173575	6.87929	1.47539	21.6697	23.1451
	134Cs and 137Cs were equal (9.0 and 8.8 PBq, respectively). Ambient dose equivalent conversion coefficients for radionuclides exponentially distributed in the ground: 134Cs: 8.5; 137Cs: 3.15.									Physical decay	0.950638

## Sheet: Table S2
	Supplementary Table S2. Effective doses in Futaba town
	survey date	Workers in restricted area of Futaba town						survey date	Residents in the evacuation-order-lifted area of Futaba town
		Ambient dose rate				effective dose due to artificial radioactivities			Ambient dose rate				effective dose due to artificial radioactivities
		mean in μSv/h	mean in mSv/y	median in μSv/h	median in mSv/y	mSv/month by median	mSv/y		mean in μSv/h	mean in mSv/y	median in μSv/h	median in mSv/y	mSv/month by median	mSv/y
	2021-10-19	0.275496	2.41335	0.20617	1.80605	0.0159523	0.191428	2021-10-19	0.105509	0.924258	0.058556	0.512951	0.00497004	0.0596405
	2021-11-20	0.274091	2.40104	0.198485	1.73873	0.0152146	0.182575	2021-11-20	0.106655	0.934297	0.061556	0.539231	0.00558732	0.0670478
	2021-12-18	0.30727	2.69169	0.21188	1.85607	0.0165005	0.198006	2021-12-18	0.105336	0.922746	0.064037	0.560964	0.00643807	0.0772568
	2022-05-28	0.213779	1.8727	0.16411	1.4376	0.0119146	0.142975	2022-05-28	0.124928	1.09437	0.0864815	0.757578	0.0124496	0.149395
	2022-06-25	0.23683	2.07463	0.16423	1.43865	0.0119261	0.143113	2022-06-25	0.0998874	0.875014	0.059944	0.525109	0.00516948	0.0620338
	2022-07-23	0.201417	1.76441	0.14941	1.30883	0.0105034	0.12604	2022-07-23	0.0916709	0.803037	0.053006	0.464333	0.00348353	0.0418023
	2022-08-27	0.284136	2.48903	0.20603	1.80482	0.0159389	0.191267	2022-08-27	0.121671	1.06583	0.0697395	0.610918	0.00796543	0.0955851
	2022-09-17	0.263262	2.30618	0.18578	1.62743	0.0139949	0.167939	2022-09-17	0.108667	0.951919	0.067085	0.587665	0.00702043	0.0842452
	2022-10-15	0.286912	2.51335	0.1918	1.68017	0.0145728	0.174874	2022-10-15	0.115172	1.0089	0.08314	0.728306	0.0115546	0.138655
	2022-11-19	0.308192	2.69976	0.20653	1.8092	0.0159869	0.191843	2022-11-19	0.13061	1.14414	0.083205	0.728876	0.0111987	0.134385
	Sum in mSv/10 months					0.142505		Sum in mSv/10 months					0.0758373
	Estimated effective doses in mSv/y					0.171006		Estimated effective doses in mSv/y					0.0910047
	Ei= (Dout-DBG)·T·R		(a)
	Ew=		(b)
	E=Eout+Ein		(c)
	Eout/in =(Dout/in-DBG)·F·R		(d)
	Din=r·Dout		(e)
	where Ei is the estimated external effective dose (mSv/month by median); Ew is the external effective dose for decontamination workers (mSv/y); E is the external effective dose for residents who are going to return to the Decontaminated area (mSv/y); Eout/in is the external effective dose for outdoor and indoor workers; Dout/in is the dose rate for a height of 1 m above ground outside and inside …
	(See Cui et al. SciRep, 2020 and Yamaguchi t al., RPD, 2021)

## Sheet: Table S3
	Supplementary Table S3. Effective doses in Okuma town
	survey date	Workers in restricted area of Okuma town						survey date	Residents in SRRB of Okuma town
		Ambient dose rate				effective dose due to artificial radioactivities			Ambient dose rate				effective dose due to artificial radioactivities
		mean in μSv/h	mean in mSv/y	median in μSv/h	median in mSv/y	mSv/month by median	mSv/y		mean in μSv/h	mean in mSv/y	median in μSv/h	median in mSv/y	mSv/month by median	mSv/y
	2021-10-18	0.919439	8.05428	0.83236	7.29147	0.0760666	0.912799	2021-10-18	0.474072	4.15287	0.38107	3.33817	0.0913522	1.09623
	2021-11-21	1.00205	8.778	0.85627	7.50093	0.0783619	0.940343	2021-11-21	0.384953	3.37218	0.35153	3.0794	0.0807486	0.968983
	2021-12-19	0.996975	8.7335	0.90402	7.91922	0.0829459	0.995351	2021-12-19	0.348898	3.05635	0.31653	2.7728	0.0740658	0.88879
	2022-05-29	0.782156	6.85169	0.68689	6.01716	0.0621014	0.745217	2022-05-29	0.339089	2.97042	0.22956	2.01095	0.0507718	0.609261
	2022-06-26	0.81508	7.1401	0.68461	5.99718	0.0618826	0.742591	2022-06-26	0.393982	3.45128	0.25461	2.23038	0.0556269	0.667523
	2022-07-24	0.779725	6.83039	0.6889	6.03476	0.0622944	0.747533	2022-07-24	0.349056	3.05773	0.23982	2.10082	0.0535198	0.642237
	2022-08-28	0.917724	8.03926	0.767025	6.71914	0.0697944	0.837533	2022-08-28	0.367937	3.22313	0.27091	2.37317	0.0618469	0.742163
	2022-09-18	0.917572	8.03793	0.746105	6.53588	0.0677861	0.813433	2022-09-18	0.361215	3.16425	0.261585	2.29148	0.0574348	0.689218
	2022-10-16	0.902947	7.90982	0.73375	6.42765	0.0666	0.7992	2022-10-16	0.322201	2.82248	0.23528	2.06105	0.0523038	0.627646
	2022-11-20	1.01969	8.93248	0.82462	7.22367	0.0753235	0.903882	2022-11-20	0.36311	3.18084	0.247115	2.16473	0.0536842	0.64421
	Sum in mSv/10 months					0.703157		Sum in mSv/10 months					0.631355
	Estimated effective doses in mSv/y					0.843788		Estimated effective doses in mSv/y					0.757626
	Ei= (Dout-DBG)·T·R		(a)
	Ew=		(b)
	E=Eout+Ein		(c)
	Eout/in =(Dout/in-DBG)·F·R		(d)
	Din=r·Dout		(e)
	where Ei is the estimated external effective dose (mSv/month by median); Ew is the external effective dose for decontamination workers (mSv/y); E is the external effective dose for residents who are going to return to the Decontaminated area (mSv/y); Eout/in is the external effective dose for outdoor and indoor workers; Dout/in is the dose rate for a height of 1 m above ground outside and inside …
	(See Cui et al. SciRep, 2020 and Yamaguchi t al., RPD, 2021)

## Sheet: Table S4
	Supplementary Table S4. Effective doses in Tomioka town
	survey date (points)	Workers in restricted area of Tomioka town						survey date (points)	Residents in SRRB of Tomioka town
		Ambient dose rate				effective dose due to artificial radioactivities			Ambient dose rate				effective dose due to artificial radioactivities
		mean in μSv/h	mean in mSv/y	median in μSv/h	median in mSv/y	mSv/month by median	mSv/y		mean in μSv/h	mean in mSv/y	median in μSv/h	median in mSv/y	mSv/month by median	mSv/y
	18/7/2018 (630)	0.56	4.9056	0.54	4.7304	0.048	0.576	18/7/2018 (922)	1.83	16.0308	1.69	14.8044	0.441936	5.30323
	27/9/2018 (768)	0.62	5.4312	0.59	5.1684	0.0528	0.6336	27/9/2018 (748)	0.69	6.0444	0.7	6.132	0.171072	2.05286
	13/10/2018 (1032)	1.11	9.7236	1.19	10.4244	0.1104	1.3248	19/12/2018 (1034)	0.6	5.256	0.57	4.9932	0.141955	1.70346
	19/12/2018 (898)	0.65	5.694	0.6	5.256	0.05376	0.64512	12/1/2019 (1408)	0.55	4.818	0.53	4.6428	0.131242	1.5749
	12/1/2019 (1240)	1	8.76	0.81	7.0956	0.07392	0.88704	24/1/2019 (942)	0.62	5.4312	0.62	5.4312	0.155347	1.86417
	24/1/2019 (748)	0.74	6.4824	0.64	5.6064	0.0576	0.6912	27/2/2019 (831)	0.53	4.6428	0.5	4.38	0.123206	1.47848
	27/2/2019 (656)	0.65	5.694	0.56	4.9056	0.04992	0.59904	16/3/2019 (1508)	0.49	4.2924	0.46	4.0296	0.101606	1.21928
	16/3/2019 (1095)	0.72	6.3072	0.57	4.9932	0.05088	0.61056	25/4/2019 (1187)	0.46	4.0296	0.41	3.5916	0.0991008	1.18921
	25/4/2019 (846)	0.54	4.7304	0.56	4.9056	0.04992	0.59904	23/5/2019 (1102)	0.4	3.504	0.36	3.1536	0.082944	0.995328
	23/5/2019 (760)	0.62	5.4312	0.51	4.4676	0.04512	0.54144	4/7/2019 (1188)	0.38	3.3288	0.32	2.8032	0.0749952	0.899942
	4/7/2019 (724)	0.59	5.1684	0.51	4.4676	0.04512	0.54144	14/8/2019 (1199)	0.38	3.3288	0.32	2.8032	0.0749952	0.899942
	14/8/2019 (636)	0.66	5.7816	0.55	4.818	0.04896	0.58752	18/9/2019 (1067)	0.37	3.2412	0.32	2.8032	0.0749952	0.899942
	18/9/2019 (715)	0.59	5.1684	0.53	4.6428	0.04704	0.56448	9/10/2019 (1106)	0.4	3.504	0.35	3.066	0.080352	0.964224
	9/10/2019 (752)	0.52	4.5552	0.5	4.38	0.04416	0.52992	6/11/2019 (1049)	0.39	3.4164	0.33	2.8908	0.0776736	0.932083
	6/11/2019 (623)	0.54	4.7304	0.53	4.6428	0.04704	0.56448	4/12/2019 (1054)	0.39	3.4164	0.32	2.8032	0.072576	0.870912
	4/12/2019 (675)	0.62	5.4312	0.54	4.7304	0.048	0.576	29/10/2020 (1382)	0.24	2.1024	0.22	1.9272	0.0482112	0.578534
	29/10/2020 (689)	0.53	4.6428	0.45	3.942	0.03936	0.47232	17/3/2021 (1342)	0.2	1.752	0.18	1.5768	0.0374976	0.449971
	17/3/2021 (673)	0.46	4.0296	0.39	3.4164	0.0336	0.4032	14/7/2021 (1472)	0.16	1.4016	0.14	1.2264	0.026784	0.321408
	14/7/2021 (1041)	0.48	4.2048	0.37	3.2412	0.03168	0.38016	17/11/2021 (1249)	0.2	1.752	0.18	1.5768	0.0374976	0.449971
	17/11/2021 (708)	0.45	3.942	0.37	3.2412	0.03168	0.38016	27/5/2022 (1116)	0.18	1.5768	0.17	1.4892	0.033696	0.404352
	27/5/2022 (797)	0.45	3.942	0.35	3.066	0.02976	0.35712	19/9/2022 (1432)	0.18	1.5768	0.16	1.4016	0.0321408	0.38569
	Estimated effective doses in mSv/y between July in 2018 and December in 2019					0.65448		Estimated effective doses in mSv/y between July in 2018 and December in 2019					1.5232
	Estimated effective doses in mSv/y between October in 2020 and May in 2022					0.398592		Estimated effective doses in mSv/y between October in 2020 and Setember in 2022					0.431654
	Ei= (Dout-DBG)·T·R		(a)
	Ew=		(b)
	E=Eout+Ein		(c)
	Eout/in =(Dout/in-DBG)·F·R		(d)
	Din=r·Dout		(e)
	where Ei is the estimated external effective dose (mSv/month by median); Ew is the external effective dose for decontamination workers (mSv/y); E is the external effective dose for residents who are going to return to the Decontaminated area (mSv/y); Eout/in is the external effective dose for outdoor and indoor workers; Dout/in is the dose rate for a height of 1 m above ground outside and inside …
	(See Cui et al. SciRep, 2020 and Yamaguchi t al., RPD, 2021)

## Sheet: Figure S2
	Supplementary Figure S2. Ambient dose rates and detected rates of radiocesium in the interim storage facility (ISF) area and evacuation-order-lifted area in Futaba town from October 2021 to November 2022.
			μSv/h						%
		YY/MM/DD	<0.19μSv/h (<1mSv/y)	0.19-0.38μSv/h (1-2 mSv/y)	0.38-0.95μSv/h (2-5 mSv/y)	0.95-1.9μSv/h (5-10 mSv/y)	1.9-3.8μSv/h (10-20 mSv/y)	>3.8μSv/h (>20 mSv/y)	Cs-134	Cs-137
	ISF	19/10/2021 (887)	44.3067	36.3021	17.2492	2.14205	0	0	0	2.36753
		20/11/2021 (1800)	46.7778	36.7222	13.4444	3.05556	0	0	1.38889	2.77778
		18/12/2021 (1701)	43.0923	38.5068	13.0511	5.29101	0.0587889	0	2.41035	5.87889
		28/5/2022 (1450)	63.4483	25.4483	10.1379	0.965517	0	0	0.758621	1.72414
		25/6/2022 (1266)	59.5577	25.1185	13.5071	1.81675	0	0	2.60664	3.39652
		23/7/2022 (1189)	65.1808	24.7267	9.25147	0.841043	0	0	0.252313	2.69134
		27/8/2022 (1178)	46.0102	33.1919	17.7419	3.05603	0	0	0.848896	2.4618
		17/9/2022 (1185)	52.0675	29.789	15.3586	2.78481	0	0	1.26582	2.78481
		15/10/2022 (1109)	49.4139	29.2155	16.862	4.50857	0	0	0.180343	2.70514
		19/11/2022 (1147)	45.0741	31.9965	18.0471	4.8823	0	0	1.13339	3.83609
	Evacuation-order-lifted areas	19/10/2021 (477)	83.0189	14.6751	2.30608	0	0	0	0	0
		20/11/2021 (746)	85.5228	12.4665	2.01072	0	0	0	0	0
		18/12/2021 (781)	86.9398	12.1639	0.896287	0	0	0	0	0
		28/5/2022 (778)	79.4344	17.4807	2.9563	0.128535	0	0	0	0.385604
		25/6/2022 (697)	86.5136	11.4778	2.00861	0	0	0	0	0.430416
		23/7/2022 (727)	90.2338	7.84044	1.92572	0	0	0	0	0
		27/8/2022 (600)	81	15.5	3.5	0	0	0	0	0.5
		17/9/2022 (567)	83.9506	13.4039	2.6455	0	0	0	0	0
		15/10/2022 (579)	84.1105	13.2988	2.59067	0	0	0	0	0.345423
		19/11/2022 (585)	79.1453	17.094	3.76068	0	0	0	0	1.19658

## Sheet: Figure S3
	Supplementary Figure S3. Ambient dose rates and detected rates of radiocesium in the interim storage facility (ISF) area and specific reconstruction and regeneration base (SRRB) area in Okuma town from October 2021 to November 2022.
			μSv/h						%
		YY/MM/DD	<0.19μSv/h (<1mSv/y)	0.19-0.38μSv/h (1-2 mSv/y)	0.38-0.95μSv/h (2-5 mSv/y)	0.95-1.9μSv/h (5-10 mSv/y)	1.9-3.8μSv/h (10-20 mSv/y)	>3.8μSv/h (>20 mSv/y)	Cs-134	Cs-137
	ISF	18/10/2021 (2420)	3.63636	10.124	45.9917	35.4132	4.83471	0	20.6198	29.5041
		21/11/2021 (3211)	2.02429	8.00374	45.3441	35.4095	9.18717	0.0311429	24.2292	28.9007
		19/12/2021 (2839)	2.25431	7.71398	43.783	39.8027	6.44593	0	21.0285	26.1007
		29/5/2022 (3688)	4.28416	15.9436	50.5423	25.7592	3.47072	0	13.6117	15.6453
		26/6/2022 (3493)	3.0919	15.0014	52.1615	25.1932	4.52333	0.0286287	13.799	17.0627
		24/7/2022 (2942)	4.14684	16.8593	49.864	26.0707	3.05914	0	10.4011	13.1543
		28/8/2022 (3464)	2.42494	13.8568	45.843	30.485	7.3903	0	16.224	20.8718
		18/9/2022 (2960)	2.36486	14.3243	47.9054	26.6892	8.61486	0.101351	15.2703	22.7027
		16/10/2022 (2669)	2.5103	15.1368	46.4593	27.8756	7.79318	0.224803	12.6639	21.2064
		20/11/2022 (2658)	1.99398	13.1302	42.626	30.7374	11.0233	0.48909	17.0805	22.5734
	SRRB	18/10/2021 (535)	7.85047	41.8692	40.1869	10.0935	0	0	8.2243	6.72897
		21/11/2021 (836)	4.1866	51.4354	42.5837	1.79426	0	0	0.478469	0.956938
		19/12/2021 (1317)	10.3265	55.2771	33.6371	0.759301	0	0	0	0.531511
		29/5/2022 (503)	26.6402	57.2565	8.54871	7.15706	0.397614	0	3.77734	4.77137
		26/6/2022 (526)	15.2091	61.7871	13.6882	8.1749	1.14068	0	4.94297	7.79468
		24/7/2022 (475)	22.3158	60.6316	9.26316	7.78947	0	0	3.57895	7.57895
		28/8/2022 (576)	7.46528	73.0903	13.7153	4.51389	1.21528	0	1.38889	6.07639
		18/9/2022 (560)	11.6071	71.6071	10.7143	4.82143	1.25	0	3.92857	4.10714
		16/10/2022 (627)	19.6172	67.1451	8.29346	3.98724	0.956938	0	1.5949	4.78469
		20/11/2022 (526)	14.8289	66.3498	12.5475	4.18251	2.09125	0	1.71103	5.70342
